# Supplementary material for: Chemical and Biological Evaluation of Novel 1H-Chromeno[3,2-c]pyridine Derivatives as MAO Inhibitors Endowed with Potential Anticancer Activity
Source: Int J Mol Sci. 2023 Apr 23;24(9):7724. doi: 10.3390/ijms24097724 (PMC10178506; doi:10.3390/ijms24097724)
Supplement: Supplementary file 1 [file ijms-24-07724-s001.zip]

Archive with 1 entries (1 files):
- ijms-2339348-supplementary.pdf
